# Supplementary material for: Pathophysiology of Influenza D Virus Infection in Specific-Pathogen-Free Lambs with or without Prior Mycoplasma ovipneumoniae Exposure
Source: Viruses. 2022 Jun 28;14(7):1422. doi: 10.3390/v14071422 (PMC9321583; doi:10.3390/v14071422)
Supplement: Supplementary file 1 [file viruses-14-01422-s001.zip]

Archive with 1 entries (1 files):
- viruses-1714225-supplementary.pdf
